# Supplementary material for: Keeping the shape of plant tissue for visualizing metabolite features in segmentation and correlation analysis of imaging mass spectrometry in Asparagus officinalis
Source: Metabolomics. 2019 Feb 14;15(2):24. doi: 10.1007/s11306-019-1486-5 (PMC6394462; doi:10.1007/s11306-019-1486-5)
Supplement: Supplementary file 2 — Supplementary material 2 (XLSX 544 KB) [file 11306_2019_1486_MOESM2_ESM.xlsx]

## Sheet: Sheet2
Supplementary Data 1. The mass list of the three groups in the segmentation analysis.
Ions less than signal intensity 5000 in the three groups were filtured out.
m/z	green	yellow	purple
401.047	5067.72	0	2738.98
401.047	5889.65	0	2774.69
401.048	7483.5	0	2070.01
401.083	5484.36	0	155.39
401.084	7073.08	0	96.526
401.084	6750.51	0	56.7247
401.926	5049.18	754.781	2797.28
401.926	10626.2	1250.27	5159.66
401.927	17583.6	2442.31	11955.7
401.927	21846.6	873.383	14873.9
401.928	27359	322.908	13204.9
401.929	18386.5	637.622	5514.8
401.929	5521.11	0	1651.57
402.931	5887.7	0	1905.12
402.932	6139.93	733.859	1936.33
402.933	7676.58	1116.3	3665.27
402.934	13285.4	2668.81	7747.7
402.935	28110.2	2288.84	29082.5
402.935	58863.7	3887.96	65252.2
402.936	81337.3	2820.01	56024.1
402.936	55056.5	1888.31	14539
402.937	14394.2	777.719	2869.4
403.061	5706.13	0	1031.71
403.061	8102.6	348.211	1530.7
403.062	14255.6	0	2308.8
403.063	18803.5	0	2914.72
403.063	21072.7	0	1898.49
403.064	16535.1	0	1408.22
403.064	8039.42	0	706.651
403.923	5059.54	328.244	2434.21
404.823	7005.79	337.745	883.475
404.824	15014.4	0	1602.96
404.824	17988.7	349.573	1851.22
404.825	12132.5	0	1310.28
404.825	6843.8	984.505	543.234
404.917	4922.72	326.189	5091.55
404.929	5050.35	0	3142.44
404.929	6297.23	0	6118.73
404.93	13498.4	335.38	11486.5
404.931	15157.5	335.019	14100.9
404.931	17991.6	647.017	13903.7
404.932	9897.05	425.521	5273.17
405.075	5339.93	0	476.063
405.075	6366.23	324.195	893.738
405.076	7122.17	0	1061.14
405.077	13462.7	311.098	2012.66
405.077	28412.1	0	4175.98
405.078	88761.4	394.03	5298.56
405.079	148445	0	7621.81
405.079	154389	0	5881.08
405.08	49003.4	331.609	2738.43
405.08	6661.03	0	1003.25
406.081	5391	0	106.081
406.082	7477.96	324.435	114.931
406.082	7085.31	0	116.068
406.083	5766.99	0	76.0972
406.952	5661.3	323.58	1190.51
406.952	8924.58	0	1870.57
406.953	11685.5	0	2550.54
406.953	17341.6	779.812	2921.86
406.954	14649	0	2604.77
406.955	6988.88	0	1365.06
407.25	5313.12	331.868	731.669
407.251	6516.86	0	1308.22
407.252	6853.9	0	1806.3
407.252	8769.01	0	1569.58
407.253	9797.74	789.98	2948.66
407.254	18228.6	404.033	6664.62
407.254	43880.4	637.602	37560.9
407.255	106458	0	89955.2
407.255	96730.5	335.611	52163
407.256	64502.7	347.53	10515.8
407.257	12989.3	0	1625.48
408.257	7076.87	0	6283.77
408.258	7884.85	0	9937.39
408.259	10534.7	314.427	10270.3
408.259	8350.87	0	4990.09
409.031	1179.63	0	5214.08
409.031	2047.83	0	6356.87
409.032	2369.75	0	5571.6
409.053	11732.1	0	3952.34
409.053	16597.6	700.383	24273.4
409.054	109570	833.037	225338
409.055	300076	2724.83	259403
409.055	184647	1481.59	62040.9
409.056	23831.8	353.2	6895.11
409.056	5275.05	0	1168.1
410.057	7820.22	0	4796
410.057	17674	0	21521.1
410.058	41191.9	0	53854.5
410.058	36400.4	0	30421.6
410.059	12885.5	0	5293.33
411.004	5532.83	1658.45	868.496
411.005	7145.25	1862.62	799.396
411.005	5481.59	852.441	1159.72
411.006	5967.55	6535.19	2714.03
411.007	19388.9	5825.59	7482.98
411.007	65407.4	22057.7	35755.2
411.008	276734	28651.2	119411
411.009	298143	27736.5	87232.3
411.009	88436.8	14982.5	15119.5
411.01	15130.7	4541.14	2645.92
412.01	6316.99	660.799	1822.26
412.011	6284	336.452	2503.31
412.011	9075.8	718.321	4239.43
412.012	15215.7	0	5294.27
412.012	13793.1	0	3611.03
412.013	6590.77	0	1604.35
413.005	5775.56	0	2945.36
413.006	10366.6	859.629	4793.46
413.006	14298.4	446.58	6257.3
413.007	13188.4	315.477	4686.42
413.008	7934.53	0	1831.44
413.097	6042.65	0	49.6075
413.098	9152	0	29.3399
413.099	15347.3	0	51.8324
413.099	14534.8	0	145.35
413.1	10522.9	0	59.4514
413.1	5829.59	0	42.5534
413.207	6638.08	0	5647.95
413.207	9788.91	0	18638.6
413.208	18061.5	310.456	24868.9
413.209	13823.8	358.541	13790.2
413.209	7241.43	0	4147.11
415.112	5790.95	0	71.0708
415.113	8962.61	0	72.7601
415.114	22802.6	0	114.689
415.114	35813.4	355.011	153.779
415.115	49292	0	194.538
415.116	30317.4	0	100.313
415.116	12104.8	0	39.6819
417.076	6243.99	0	405.472
417.077	10366.3	0	756.537
417.077	25206.9	0	1608.47
417.078	46900.7	0	1650.9
417.079	63093	0	1709.58
417.079	47259.5	372.619	1283.31
417.08	16936.1	0	452.846
417.238	2047.45	0	5198.46
417.239	3943.29	0	7946.75
417.24	4264.23	0	7686.77
419.015	6413.01	0	8939.1
419.016	7460.57	360.979	12139.6
419.016	7064.23	0	8947.3
419.017	5260.19	0	2864
419.055	5147.01	429.367	1294.77
419.056	9265.19	0	2895.52
419.057	12649.4	322.845	5238.29
419.057	40516.7	1048.43	10410.2
419.058	54900.3	1013.23	13360.8
419.059	44279.7	0	6522.72
419.059	15204	348.603	2197.14
419.092	10459.6	0	729.904
419.093	19507.1	0	1492.22
419.094	39825.4	0	2069.17
419.094	45081.8	0	1773.5
419.095	39282.8	0	1090.42
419.096	15242.6	0	649.362
420.024	2221.4	0	6514.98
420.911	12274.8	0	8221.56
420.912	20529.3	679.695	10077.3
420.912	16354.8	735.499	6494.41
420.913	8344.58	457.899	2764.65
421.029	7248.04	322.458	2727.45
421.03	15617.2	0	10797.2
421.031	29228.2	0	40809.9
421.031	41574.6	0	69000.4
421.032	37407.1	313.88	23024
421.033	12685.3	0	3279.7
421.073	7964.48	0	1206.09
421.074	7254.69	0	1281.07
421.074	7619.83	0	659.581
421.918	11132.3	764.857	4464.8
421.919	24569	621.649	10729.1
421.92	40149.6	380.611	16140.9
421.92	42460.9	0	12199.2
421.921	18168.2	311.521	4383.98
422.035	2243.8	0	5352.03
422.925	1489.78	7987.63	686.005
422.926	858.343	11305.3	2646.64
422.926	44142.9	39956.3	28353.9
422.927	569519	66780.4	243503
422.928	1.38461e+06	76077.8	243172
422.928	501839	47644.2	35590.4
422.929	46783.8	9855.83	3401.3
422.936	5418.64	0	463.469
423.088	6937.38	1627.93	6093.86
423.088	88805.4	1463.15	21007.6
423.089	494468	312.67	42470
423.09	607863	517.822	38077.2
423.09	125601	908.082	8174.06
423.091	8414.26	316.165	929.707
423.211	5381.02	639.362	782.415
423.212	10962.5	1284.93	5553.44
423.213	44887.6	2235.75	31332.9
423.213	165854	2765.52	117932
423.214	176787	832.945	71038.1
423.215	79479.6	353.23	13602.4
423.215	13977.7	598.679	1216.63
423.888	3792.96	314.185	5618.43
423.888	5546.39	367.061	8714.47
423.889	4818.08	345.745	6232.58
423.929	7321.69	1329.06	4631.89
423.93	22562.3	1780.71	7874.67
423.93	76150.1	3047.04	19081.2
423.931	141571	3141.47	21713
423.932	75635.1	1388.76	8483.02
423.932	20841.6	1385.26	2635.16
424.09	5575.48	0	432.787
424.091	11284.9	0	885.416
424.092	24667.5	0	1576.86
424.092	50026.8	0	1646.97
424.093	49926.8	0	1772.76
424.094	25401.6	0	927.661
424.094	7123.43	0	220.462
424.215	5192.38	0	3299.68
424.216	9567.51	0	6972.3
424.217	15038.3	0	12130.5
424.217	16320.2	373.521	10773.1
424.218	15116.9	0	4618.32
424.219	5599	0	976.119
424.924	14668.6	5028.61	6948.6
424.925	51541.2	3183.05	20425.1
424.925	203044	12393.8	41764.8
424.926	194814	5432.39	27859.8
424.927	52089	1492.6	6234.3
424.927	9691.95	1945.5	1439.3
425.088	5774.76	0	135.938
425.088	7429.52	0	139.58
425.089	6130.32	0	154.52
425.928	6755.07	323.818	1067.76
425.929	8332.05	0	1232.24
425.929	8738.27	0	875.591
425.93	6001.02	0	526.161
426.057	1714.78	316.957	6326.07
427.065	3144	0	6044.04
427.113	6972.25	0	24.946
427.114	13339.2	0	174.257
427.114	19754.1	319.298	153.633
427.115	35175.2	0	109.046
427.116	29935.9	0	165.663
427.116	11856.2	0	104.04
428.001	5467.23	2467.39	3824.92
428.002	12919.1	1979.66	10149.1
428.003	29059.3	2158.66	18636.6
428.003	40026	432.76	13273.9
428.004	19920.4	2246.6	5302.41
428.971	3084.65	812.797	5755.45
428.972	4068.88	0	8501.65
429.078	6890.83	0	189.114
429.078	7826.04	0	302.457
429.079	9530.42	0	208.305
429.08	7587.7	0	117.471
429.13	5496.33	0	41.0868
429.998	7176.26	323.987	3589.56
429.999	6238.16	631.216	3790.56
429.999	6402.51	0	2221.24
430.911	5816.08	402.849	2593.35
430.912	15974.6	343.488	13054.6
430.913	112421	1625.08	41580.9
430.913	342457	765.025	62439.6
430.914	157600	1114.46	18686.5
430.915	24768.1	423.66	2959.99
431.093	6118.09	352.909	223.459
431.093	12170.2	0	193.124
431.094	16636.3	0	300.565
431.095	19664.4	0	233.454
431.095	17468.1	0	167.071
431.096	5494.35	0	110.465
431.108	7300.96	0	43.2147
431.109	9200.63	0	90.0617
431.109	13131.5	360.033	14.4211
431.11	15746.3	314.876	41.4258
431.111	6693.65	0	53.6045
431.218	3538.33	0	6441.54
431.219	3656.39	0	6639.99
433.072	7448.42	0	701.745
433.073	10955.4	346.101	519.96
433.074	17331.7	0	558.928
433.074	15465.1	0	422.134
433.075	6013.59	0	294.525
435.008	5206.52	0	1117.16
435.009	7775.62	0	1349.8
435.087	9880.24	0	3960.48
435.088	23877.3	329.451	5661.17
435.089	67265	0	11763.4
435.089	145885	0	12746.4
435.09	89046.8	1044.76	10979.4
435.091	29895.3	715.952	8136.81
435.092	5844	0	5417.03
435.285	13494.2	0	11125.4
435.286	20836.6	0	22230.2
435.287	37596	0	24965.4
435.287	25419.9	0	8845.03
435.288	9920.91	0	1619.15
436.093	5402.26	0	506.62
437.024	5392.6	0	1277.47
437.025	9776.96	610.217	3872.01
437.025	20118.7	0	28400.5
437.026	56919.9	0	114269
437.027	76502.8	1902.35	82579.8
437.027	37766.2	706.164	11037.5
437.028	11460.4	327.628	1339.36
437.068	6612.45	0	1690.79
437.069	14359.8	0	2927.45
437.069	9602.75	0	1824.79
437.07	6348.23	0	793.806
437.104	26981.9	408.783	8761.47
437.105	142722	0	17319.2
437.105	198261	0	13530.7
437.106	95101.6	0	5717.63
437.107	20213.8	0	1452.82
437.12	3904.45	0	5986.22
437.121	5443.31	351.84	12277.5
437.122	4910.37	0	9665.08
437.228	9793.46	386.469	7650.61
437.229	26342	0	25466.2
437.229	42183.9	410.103	31553.1
437.23	36337.7	0	16320.6
437.231	15120	0	2705.03
438.029	2592.73	329.956	8740.6
438.029	2967.92	0	9219.79
438.108	7108.32	705.15	186.093
438.108	9083.9	0	246.546
438.109	9159.64	0	220.629
439.042	3959.86	0	11510.8
439.042	3777.99	0	9153.17
439.062	7523.51	0	2358.46
439.063	9363.18	352.584	3095.45
439.064	9917.09	0	2551.23
439.064	8350.37	0	1155.11
439.882	7483.49	1104.67	7572.74
439.883	20787.8	2979.36	29505.7
439.883	40984.7	2738.38	47084
439.884	32583.3	1563.35	20638.7
439.885	16632.8	1765.87	5214.04
440.886	5161.56	383.672	719.822
440.89	6459.26	3717.17	7148.08
440.89	28790.9	3593.71	49711.1
440.891	92505	5780.25	148774
440.892	107671	4585.12	70644.1
440.893	55194.1	2323.54	9067.2
440.893	9516.35	333.126	735.598
441.033	5401.4	311.535	74.416
441.034	14708.4	0	139.217
441.034	23878.8	0	124.598
441.035	15377.4	0	105.112
441.036	6987.12	0	134.724
441.078	7431.12	0	204.994
441.078	12103.3	0	408.837
441.079	15743	0	232.586
441.08	10168.5	0	279.747
441.081	5445.69	0	174.419
441.13	6549.33	0	2389.13
441.13	6811.77	0	2114.58
441.878	5043.51	0	5870.04
441.879	4967.21	731.241	8157.85
441.879	4512.58	668.5	6751.45
441.894	2507.71	0	7470.13
441.895	3263.82	0	7569.68
442.884	5636.64	364.594	3304.71
442.885	8399.04	493.404	8970.13
442.886	12129.5	1031.76	22578.8
442.887	21685.6	383.164	37413.8
442.887	20532.1	692.28	21631.2
442.888	12634.2	1088.81	6620.55
442.889	5864.56	489.713	1908.38
443.058	5093.45	0	4664.28
443.092	5190.63	0	126.203
443.093	9572.68	0	281.729
443.094	25878	0	367.418
443.095	29427	0	147.937
443.095	26439.9	0	262.565
443.096	10997.4	0	149.001
443.109	11075.9	0	53.5915
443.109	18008.3	0	76.9624
443.11	17050.6	0	97.8734
443.111	12160.7	0	49.5558
445.073	9515.01	0	3099.52
445.073	16250.2	332.202	5289.72
445.074	20597.7	0	5092.62
445.075	13471.2	342.433	2207.51
445.076	5592.99	317.981	805.941
445.123	7655.95	0	237.872
445.124	26029.8	0	454.264
445.125	117950	0	1038.97
445.126	186190	0	763.754
445.126	73282.9	0	472.949
445.127	12410.2	402.457	219.054
446.127	6206.49	0	52.9934
446.128	7663.42	0	40.013
446.128	16196.5	0	38.8103
446.129	17417.8	0	55.8979
446.13	9090.91	0	104.319
446.927	5065.41	0	14147.5
446.927	4441.48	466.114	19752.5
446.928	5038.84	706.402	11040.6
447.009	5912.63	4408.29	2988.74
447.01	19174.7	4852.18	48623.2
447.01	173912	14821.1	391083
447.011	280409	13518.8	245471
447.012	87726.2	4816.6	28459.8
447.013	9002.2	314.291	1227.38
447.053	5237.36	0	3312.2
447.053	5405.62	0	3745.13
447.087	5396.72	0	951.726
447.088	16373.9	0	1814.39
447.089	52540.2	0	3729.66
447.09	96307.1	0	4219.14
447.09	65707.9	0	2474.56
447.091	20690.5	0	1280.37
448.012	3456.39	497.554	5119.58
448.013	18421.3	2047.27	30003.5
448.014	32402.6	2326.4	70554.2
448.015	35290	0	33826.6
448.015	11845.3	0	5707.65
449.008	1942.35	0	6494.42
449.009	5121.79	0	10685.9
449.01	3048.11	0	6169.79
449.024	6156.85	314.043	3356.22
449.025	7843.25	382.528	8696.35
449.026	12456.7	0	22885.4
449.027	11575.6	332.075	29975.9
449.027	10282.3	0	12903.4
449.046	6640.89	382.132	8653.57
449.047	8561.81	0	17708.9
449.048	8429.76	351.59	12958.9
449.103	7976.01	0	1168.29
449.104	24064.3	0	2040.15
449.105	37341.8	692.337	2364.38
449.106	36400.6	0	2140.59
449.106	16310.5	0	1155.81
449.107	5317.3	0	412.325
449.229	7098.28	0	8494.15
449.23	8326.7	383.741	7661.87
451.083	8778.49	318.248	1737.95
451.083	22148	0	3149.33
451.084	45207.9	0	5477.06
451.085	45158.7	0	4090.62
451.086	19095.6	0	1820.18
451.086	6458.27	313.957	662.887
451.136	5278.48	0	3957.51
451.136	8618.05	739.838	12958.1
451.137	11551.5	315.315	22272.9
451.138	10779.5	0	15641.1
451.139	5999.31	356.587	4911.68
453.017	13657.5	387.834	1037.88
453.018	26877	788.768	1893.1
453.019	52872.2	760.083	3339.53
453.02	59713.6	718.701	6150.45
453.02	30535.9	0	9271.34
453.021	8287.37	0	10985.2
453.022	2479.53	325.501	6267.66
453.099	8684.54	0	2987.11
453.099	24350.4	0	5414.82
453.1	30013.1	394.262	5640.93
453.101	20890.1	0	3457.37
453.102	9462.01	0	996.494
453.896	6400.41	425.908	1953.65
453.897	6922.78	388.172	1960.08
453.982	6472.65	496.868	6044.91
453.983	5434.65	766.757	5339.76
455.036	4596.36	0	7112.46
455.037	7417.35	0	10996
455.037	6312.42	0	7981.18
455.115	13827.2	0	3282.59
455.116	31765.9	757.229	4783.51
455.116	25910.6	487.482	3103.05
455.117	13919.4	0	1414.59
455.996	4304.12	5562.04	1646.74
455.997	11043.7	8004.09	9103.8
455.997	64982.6	31039	71774.1
455.998	178794	32527.4	112896
455.999	93050.6	12215.8	24981.8
456	15382.4	556.704	1413.65
457	7339.12	1949.04	7519.35
457.001	14896.4	1476.06	9591.45
457.002	10858.2	3388.9	4840.02
457.072	5140.01	0	1459.28
457.072	11319.3	0	3598.04
457.073	24323	0	7151.38
457.074	27674.2	343.867	7466.88
457.075	18110.9	0	3375.19
457.076	6817.03	310.199	1207.82
457.124	7169.31	329.812	439.621
457.125	17209.1	0	337.835
457.125	29423.4	0	449.577
457.126	25076.7	0	626.558
457.127	12288.3	0	173.291
457.992	7337.37	1698.18	4989.71
457.993	21869.7	6576.07	20274.6
457.994	40951.2	7552.47	29444.8
457.994	30322.1	7064.5	14835.4
457.995	9552.76	341.2	2962.42
459.088	12386.1	0	1016.32
459.088	46018.7	0	2468.14
459.089	131209	0	2926.76
459.09	121542	0	2843.05
459.091	36289.6	0	1132.76
459.141	6333.38	0	110.059
459.142	5314.21	0	119.659
460.093	6279.47	0	102.948
461.067	7923.2	905.928	3628.59
461.068	47277.4	4720.08	30180.9
461.069	178421	5666.3	72889.7
461.069	137177	2578.22	39504.1
461.07	34375.6	2146.48	4410.95
461.103	5415	359.021	1384.54
461.104	32897.5	0	2481.71
461.105	86166.8	0	3287.45
461.105	122854	0	3808.97
461.106	57528.3	0	1970.31
461.107	11324.7	0	790.712
461.118	5280.37	0	99.966
461.119	10270.1	0	161.508
461.12	18139.8	0	95.6752
461.121	16624.7	0	215.435
461.121	9505.48	0	109.528
461.168	8103.44	0	5114.27
461.169	16241.5	326.674	11689.3
461.17	19872.8	0	14892.7
461.17	20258.5	0	8513.17
461.171	8935.72	520.505	3039.17
462.071	6711.99	0	2406.77
462.072	11008.5	0	3323.47
462.073	10484.5	320.08	2342.91
462.108	5027.79	0	57.3397
463.003	5289.6	0	1062.12
463.003	8711.34	318.558	3482.81
463.004	13456.6	1056.44	13814.6
463.005	16199.4	1359.66	38338.3
463.006	17057.7	0	32382.7
463.007	10625.5	339.762	11812.9
463.083	8463.54	0	2271.74
463.084	20796.7	0	4300.92
463.084	27509.4	359.265	4332.3
463.085	28727.3	0	3209.39
463.086	12668.1	337.193	1173.56
464.012	6401.11	3976.71	8245.75
464.013	35489.1	5700.01	158946
464.014	84234.2	10174	256342
464.014	64078.1	1392.7	43380.2
464.015	16061.8	2662.5	3168.08
464.905	6556.96	346.318	996.559
464.906	10097.9	0	1590.61
464.907	12182.1	0	1888.66
464.907	14337.1	393.174	1638.25
464.908	6941.05	0	1268.74
464.922	931.703	0	5172.2
464.923	1137.06	0	7283.06
464.924	939.571	0	9316.15
464.925	678.342	0	6588.92
464.973	571.562	315.738	5530.24
465.002	1023	0	5734.37
465.006	2236.82	725.014	7591.33
465.007	3299.83	570.099	6290.5
465.018	51.3477	1351.31	9584.27
465.019	24571.5	35272	637466
465.02	444832	78178.6	4.07743e+06
465.021	2532472	380960	2.92253e+06
465.022	2.43648e+06	385328	496484
465.022	329612	66103.6	22079.6
465.023	35239.1	22709.2	1537.63
465.024	5088.17	0	0
465.027	9627.79	0	0
465.031	12955.3	2099.05	1932.55
465.031	11832.5	1756.62	1305.69
465.032	5013.39	384.056	731.158
465.033	607.93	0	6933.72
465.034	895.674	0	17322.3
465.035	1426.69	0	8214.44
465.038	692.807	0	5871.26
465.039	1254.23	319.3	5004.42
465.068	1025.05	0	5131.85
465.069	1649.7	0	10644.3
465.07	3192.97	0	9163.28
465.079	5718.29	371.607	1287.46
465.098	13747.7	1033.85	8885.62
465.099	128881	1582.42	26845.6
465.1	388134	1740.16	36342.2
465.101	192555	333.056	11750.4
465.102	32623.2	341.938	1969.6
465.259	9238.58	684.479	7864.22
465.26	20618.1	0	19367
465.261	33016.1	701.625	24828.9
465.262	24838.4	0	11563.5
465.262	9438.1	369.891	1981.98
466.023	2365.79	10791.4	3523.52
466.023	37529.6	27156	262330
466.024	476221	68336.6	1.1104e+06
466.025	619115	44231.7	314749
466.026	152548	26087.8	18380.5
466.027	12722.7	4882.4	733.295
466.034	2220.3	384.04	7135.47
466.101	5046.43	0	496.392
466.102	13305	0	686.485
466.103	19227.2	345.51	848.33
466.104	21878.6	0	872.629
466.105	14597.1	0	575.354
466.105	5395.14	0	191.47
467.017	7364.67	7202.78	3156.91
467.018	20756.5	2268.17	36873.4
467.019	89839.9	9985.93	225783
467.02	129420	5004.45	161910
467.02	52270.6	2660.21	21206.2
467.021	17530.8	2351.11	1946.02
467.033	5859.35	0	1023.63
467.034	6437.22	415.039	859.396
467.034	7862.87	990.022	925.239
467.035	9057.35	372.951	1454.39
467.036	5173.29	0	1796.01
467.276	5037.47	0	9345.03
467.277	5292.68	0	10199.3
468.021	3861.88	0	7482.55
468.022	8257.97	0	27185.4
468.023	12575.6	315.191	34283.3
468.023	11139	1064.5	18255.4
468.024	6681.5	0	3112.13
471.088	5020.71	0	580.343
471.089	9361.47	0	722.713
471.09	9272.4	0	492.539
471.091	5090.3	0	226.571
471.991	9672.72	10690.1	20651.6
471.992	126247	82687.1	202730
471.993	534260	175648	289656
471.994	275442	62048.5	47686.2
471.995	33464	1445.48	2469.22
472.994	6782.79	5552.49	9964.97
472.995	33429.7	10319.7	36126.8
472.995	57835.8	8913.24	26294.1
472.996	37796.7	8473	8151.28
472.997	8532.91	1868.94	1684.27
473.003	11629.7	5250.62	13090.7
473.004	16921.5	4033.32	7823.33
473.005	5562.8	402.166	1133.64
473.045	5060.35	359.796	4621.67
473.046	12142.4	0	10735
473.047	14144.3	974.681	19403.9
473.048	18526.2	0	20524
473.049	14444.4	0	8371.78
473.104	10365	404.6	356.449
473.105	20695.4	0	372.14
473.106	15902.6	0	328.246
473.107	8453.4	0	88.9732
473.119	5033.08	0	167.316
473.12	8239.9	0	64.8097
473.12	9737.52	0	135.638
473.121	8417.14	0	126.309
473.987	12498.3	9186.04	14934.9
473.988	74203.2	35456.6	91641
473.989	173473	44177.2	82528.2
473.989	74772.9	20187.1	12213.1
473.99	12906	2971.93	2088.62
474.008	5434.46	2587.82	4037.65
474.009	11850.9	4861.55	5463.81
474.01	8089.97	1885.53	3434.28
474.011	6321.73	469.839	1555.57
474.981	8922.92	1589.82	13628
474.982	15109.5	1753.87	34175
474.983	18128.5	2800.28	36076.2
474.983	13710.8	757.383	15403.7
474.984	7909.19	1908.96	3506.72
474.99	5074.75	1313.89	3433.49
474.991	11106.2	1884.48	2786.76
474.992	6352.47	2912.02	1040.55
475.083	12999	0	1924.24
475.084	33649.5	0	2909.74
475.085	46420.6	0	2305.76
475.086	26742.5	0	1220.15
475.086	9282.63	316.539	526.615
475.134	9700.88	411.392	832.034
475.135	52250.4	0	945.342
475.136	158650	795.687	1674.17
475.137	99084.6	0	795.808
475.138	29590.7	0	377.981
475.186	2989.22	0	6610.98
475.187	3962.28	310.782	11085.4
475.188	3260.18	0	9147.63
475.984	4083.71	357.521	5751.01
475.985	6824.64	754.846	11383.1
475.986	12307.5	1241.46	9443.51
475.987	7653.45	1250.33	3494.73
476.138	7733.01	0	47.8154
476.139	11484.9	0	97.6948
476.14	13887.8	0	160.549
476.141	7737.84	404.239	21.552
477.018	6540.21	0	244.439
477.019	8202.65	0	344.955
477.02	6673.49	0	425.161
477.093	5746.54	0	79.9785
477.098	8469.06	781.171	5499.88
477.099	72405.2	1841.28	15961.5
477.1	295626	1335.6	21187.5
477.101	260140	640.015	12951.7
477.102	45335.5	347.457	3239.81
477.26	10883.5	0	10655.6
477.261	18357.5	0	14181.1
477.261	13567.9	0	9105.59
477.262	9153.85	465.374	3021.86
478.102	9170.78	0	469.471
478.103	17941	0	589.587
478.104	23248.9	0	547.994
478.104	15927.3	0	340.383
478.105	7791.25	0	260.554
478.846	6505.1	698.938	5349.41
478.846	14351.9	1529.95	12736.8
478.847	22337.4	507.32	16756.2
478.848	16497.6	1077.98	9321.09
478.849	6038.89	0	3083.06
479.034	6071.52	0	517.309
479.078	9116.12	1457.56	9227.63
479.078	32624.9	3186.34	27294.2
479.079	67357	2042.84	33455.8
479.08	47097.9	694.539	13021.9
479.081	11862.6	326.383	2046.3
479.113	5118.61	0	1456.72
479.114	12787.6	0	2953.12
479.115	45782.6	0	5724.63
479.116	83506.4	0	6208.78
479.117	63250.6	360.079	3107.45
479.117	19459.1	423.735	1132.64
479.274	1965.96	14337.6	5397.22
479.275	54502.9	53053.7	253107
479.276	911352	94987.6	957669
479.277	1.19717e+06	85639.6	229852
479.278	201033	21048.9	12532.6
479.279	6408.06	5770.7	564.682
479.279	6310.13	951.052	37.8756
480.277	5672.1	4353.75	3743.45
480.278	23753.1	9057.34	46354.8
480.279	204795	10650.5	216415
480.28	276753	7973.13	105711
480.281	99621.7	7047.31	11419.5
480.282	11268.9	2801.42	962.59
481.013	6156	376.772	2791.55
481.014	7012.97	0	5559.72
481.015	9065.32	339.585	11892
481.016	5901.23	323.629	16189.7
481.017	3557.52	0	9552.38
481.072	8258.27	332.899	2402.51
481.073	15880.7	1156.37	4377.86
481.074	27698.8	0	5561
481.074	25945.7	0	4448.22
481.075	11547.9	0	1977.6
481.094	6031.99	323.374	1222.5
481.095	5642.52	0	972.138
481.273	6779.38	641.038	6987.21
481.274	22944.2	427.711	19426.5
481.274	27970.1	1423.35	27884.4
481.275	21457.9	673.966	13379.9
481.276	11533.8	0	5571.52
481.277	5421.35	326.947	1180.01
481.291	2642.44	0	5737.33
481.976	4505.94	3883.02	7464.96
481.977	6265.42	877.055	10599.7
481.978	5510.07	1217.43	4353.17
482.013	5896.55	1070.38	10787
482.014	16224.9	1448.13	27584.8
482.015	19177.3	2939.27	27713
482.016	14184.2	388.51	10658.9
482.017	5267.55	1040.71	1749.23
483.022	10429	351.517	5585.26
483.023	21614.7	395.044	15723.6
483.024	24733.3	0	19870.3
483.025	18395.9	0	13147.7
483.025	7160.32	0	4184.02
483.03	7044.86	0	10235.1
483.031	5279.62	0	18853.2
483.032	5671.35	441.63	23234.3
483.032	4654.05	1178.44	10960.7
483.088	9041.13	0	2133.63
483.089	14908	2197.28	3244.03
483.09	26991.2	0	3606.04
483.091	19833.7	436.606	2496.81
483.091	9009.69	411.09	1025.97
483.109	13737	1091.99	11214.5
483.11	131995	1392.33	35357.7
483.111	313878	4138.49	30864.3
483.112	126549	929.544	8835.39
483.113	16186.3	0	1100.27
483.991	3410.07	5761.59	7203.89
483.992	9033.66	5407.63	21784.7
483.993	17210.7	7133.86	22550
483.994	10946.9	3841.82	7175.73
484.029	6467.6	5517.25	5828.61
484.029	15711.4	7424.27	25537.6
484.03	79203.3	18369.3	77633.2
484.031	147619	26504.7	51179.7
484.032	59634.9	14095.7	7854.42
484.033	10723.2	1527.61	1507.61
484.112	7008.13	0	893.044
484.113	11551.6	0	787.868
484.114	16975.6	0	638.737
484.115	9500.87	0	499.238
485.032	5852.17	358.617	3374.63
485.033	11936.8	1232.68	6108.49
485.034	12122	0	5991.52
485.035	6438.82	1429.92	4004.8
485.056	5450.52	390.506	377.279
485.103	6101.57	0	176.662
485.104	15554.9	0	373.702
485.105	20000.9	0	248.211
485.106	16799.8	316.809	211.787
485.107	8480.69	467.919	175.311
485.988	3148.49	2321.44	5449.29
487.001	2791.89	2175.66	6615.65
487.002	7064.89	436.005	19843.7
487.003	11414.6	3107.74	35925.3
487.004	10709.8	2368.05	20415.1
487.005	6284.68	1983.16	5737.27
487.083	6083.09	409.291	2551.26
487.084	10657.4	0	3455.42
487.084	18069.6	0	4927.3
487.085	17121.6	412.252	3153.89
487.086	7293.15	0	1234.24
487.134	5776.31	0	134.061
487.135	7508.56	340.666	91.5907
487.135	13434.7	0	136.036
487.136	17396.4	0	144.234
487.137	11621.2	328.707	19.769
488.816	477.71	11245.8	5114.48
488.817	938.173	17807.5	13063.5
488.818	1497.42	18984.5	14519.5
488.818	1713.35	11411.5	7883.78
488.819	901.143	6309.63	2523.81
489.042	2122.24	644.579	5958.92
489.081	3349.31	0	6175.98
489.098	9620.36	753.635	5885.91
489.099	42285.9	2387.72	13158.2
489.1	141756	2203.7	20130.6
489.101	128080	1147.13	10031.8
489.102	28335.5	0	2481.52
489.103	5124.08	0	329.411
489.319	564.85	5404.05	5143.43
490.003	5610.49	3126.07	5287.21
490.003	10347.6	5935.8	7503.63
490.004	12699.8	1528.95	4273.51
490.103	5481.19	316.84	331.424
490.104	5649.86	0	400.882
490.814	437.805	3606.76	5430.02
490.815	1179.16	3675.31	5081.48
490.817	818.843	5652.08	2115.62
490.831	1523.44	15812.7	4465.83
490.832	2667.91	28309.7	20506
490.833	4247.57	47731.1	37067.8
490.834	4709.1	36471.8	21583.3
490.835	4370.45	16558.6	7396.47
490.836	1911.31	5066.1	952.204
491.017	860.08	0	8581.44
491.018	727.453	377.47	10490.2
491.018	1075.98	751.727	7543.03
491.056	4098.96	12231.9	2715.25
491.057	24011.4	35034.9	67887.2
491.058	257136	82010.9	557150
491.058	455390	82377.7	283959
491.059	115861	20382.7	15902.4
491.06	5744.39	3453.08	763.926
491.061	5007.76	0	0
491.114	8055.39	0	3064.64
491.115	45275	0	5684.53
491.116	111038	337.958	6750.8
491.117	89769.3	395.475	3608.07
491.118	22948.3	386.69	1335.67
491.275	7917.87	348.94	8450.29
491.276	12609.2	840.792	10535.4
491.277	14104.7	0	8386.29
491.278	6095.08	0	2493.62
491.333	619.882	5076.76	1530.18
491.333	964.31	16768.8	8357.32
491.334	1568.27	22055.8	20021.5
491.335	2039.49	26157.5	20374.4
491.336	1838.11	12953.1	8457.25
492.06	8029.74	3909.46	14361.3
492.061	19818.3	5385.11	51991.5
492.061	47036.8	7681.25	79105.4
492.062	38859.4	2385.79	24575.3
492.063	10735	1232.85	2679.34
493.055	1801.04	374.296	6449.75
493.056	3233.57	429.626	8622.57
493.057	3397.25	1161.63	7903.1
493.093	11987.5	381.11	3331.37
493.094	48615.4	1474.93	6970.33
493.095	102313	686.239	7611.89
493.096	62487	448.366	5010.24
493.097	18263.8	394.645	1361.49
493.29	7584.08	2510.39	3856.51
493.291	24183.4	4415.92	28684.7
493.292	92075.4	6492.44	110336
493.292	147249	3845.22	70556.1
493.293	57978.2	1919.97	9410.47
493.294	11085.4	330.588	1040.35
493.953	3779.67	957.167	9935.86
493.954	7160.01	1600.09	18564.5
493.954	8621.95	0	14650
494.294	5590.1	310.503	5497.24
494.294	11237.3	755.19	13829.5
494.295	14423.8	0	17651.9
494.296	12061.2	0	7939.96
494.297	7019.83	0	2565.59
494.961	2455.8	331.829	6836.72
494.962	2476.27	0	9481.47
494.963	4474.48	659.164	8548.68
495.028	8041.68	703.193	1069.4
495.029	23086.2	681.262	1421.5
495.029	49143.9	0	1934.82
495.03	42444.1	927.433	1602.75
495.031	22175.4	0	1219.7
495.032	7699.72	349.346	564.295
495.109	14620.8	4100.94	11615.2
495.11	121967	4514.2	28176.6
495.111	258098	4275.32	28723.9
495.112	130459	339.669	12052.6
495.113	17204.2	0	1677.91
495.161	3380.39	5987.22	823.113
495.162	12803.1	31179.8	20973.4
495.163	88898.6	29396.7	234540
495.164	261450	32720.3	292265
495.164	184270	20109.5	46600.4
495.165	29869	6178.58	2577.85
496.113	7296.5	0	782.485
496.114	13281.9	0	954.586
496.115	11271.8	0	569.759
496.116	8691.67	0	371.998
496.165	7023	1221.26	5675.85
496.166	12851.3	3078.49	26589
496.167	28719.3	1331.67	60345.8
496.168	27404.1	424.033	32787.8
496.169	14101.3	609.657	4535.13
497.068	6625.32	0	3208.14
497.069	5823.74	325.346	3132.79
497.125	6416.05	0	265.2
497.126	11972.7	0	465.657
497.127	9555.91	0	261.169
497.128	5613.31	0	219.701
497.234	1108.63	472.134	5685.2
497.235	1755.36	0	5966.91
497.382	5892.31	336.997	7532.54
497.383	12628.6	383.399	10773.9
497.384	11125.3	421.71	7624.09
497.385	5919.63	426.052	1964.49
498.029	5301.35	5594.38	6374.17
498.03	8101.48	6740.77	6210.03
498.031	7760.34	840.904	3061.06
498.247	6727.51	1683.37	3096.8
498.248	13030.9	1511.3	3868.91
498.249	8286.06	2311.77	2374.24
498.899	11325.7	9304.58	15167.7
498.9	153538	13364.9	66887.7
498.901	421012	10184.4	78700.3
498.902	188888	9396.72	25631.6
498.903	19519	1419.49	2559.57
499.018	5558.11	669.133	5019.57
499.041	4316.97	0	9363.42
499.042	5042.34	364.349	15943.3
499.043	4883.22	483.339	12905.7
499.044	2545.68	768.724	5938.65
499.082	5629.02	2109.02	4266.94
499.083	39218.9	4411.07	24849.1
499.084	114758	5079.03	52434.2
499.085	163450	2802.3	46653.7
499.086	58100.1	1575.02	7692.19
499.087	7367.88	403.348	957.04
499.985	2075.28	6050.86	1067.06
499.986	30976	66253	132604
499.987	261465	482425	664928
499.988	933702	386821	457002
499.989	345050	50573.8	48004.6
499.99	34818.6	5621.32	2548.42
499.994	9364.01	0	0
500.023	3286.62	9638.85	684.273
500.024	18679.1	31040.2	22354.3
500.025	107657	88750.3	250268
500.026	604403	128424	407236
500.027	289880	36675.8	58834.2
500.028	34028.6	8432.74	2145.23
500.029	8339.43	331.82	72.8798
500.044	5112.95	1221.99	3720.97
500.045	7863.54	3216.97	4454.76
500.045	7706	7070.89	3814.39
500.046	7527.81	1967.63	1621.46
500.087	6664.83	524.455	2544.93
500.088	8729.22	701.893	2566.55
500.961	2279.47	310.604	9865.57
500.961	3643.3	1402.43	14774.5
500.962	2405.28	329.987	9625.53
500.987	4685.4	8081.03	6488.79
500.988	25799.7	24717.6	20468.1
500.989	67826.3	31110.5	59635.2
500.99	101950	60795.9	69824
500.991	51969.4	23447.4	19875.4
500.992	20803.5	13069.1	3502.65
500.995	6827.9	1357.68	13232.6
500.996	18800.9	26702.7	81287.9
500.996	86016.1	55149.7	165311
500.997	126742	56188.2	81085.8
500.998	53964.3	12131.7	14576
500.999	17182.1	6136.38	1681.23
501.024	5037.41	2396.75	3697.33
501.025	12441.3	3573.48	7768
501.026	20468.1	10016.3	12216.3
501.027	14682.9	4293.9	10406.7
501.028	6186.07	5774.15	4144.33
501.029	3112.6	5277.96	2235.67
501.031	2328.26	5320.87	933.188
501.032	4605.24	6917.93	2574.59
501.032	42255.4	12064.4	29494
501.033	241973	26988.5	145753
501.034	546628	36422.4	213221
501.035	143858	30970	37787.3
501.036	8554.03	4500.3	1841.45
501.037	6431.5	0	146.833
501.055	2739.42	324.773	7511.11
501.056	2685.62	0	13082.6
501.057	5236.01	834.937	15484.7
501.058	4220.15	663.719	9894.93
501.098	5160.58	0	826.814
501.099	26095	715.097	2286.56
501.1	88263.7	557.972	3585.36
501.101	100250	327.844	1966.66
501.102	45487	677.503	1111.48
501.103	5700.19	385.227	529.708
501.967	2298.46	6010.95	3025.97
501.968	5071.65	6955.09	27486.8
501.969	9232.09	16626.3	83982.6
501.97	19006.4	13456.5	76578.9
501.971	15354	4528.41	32479.1
501.972	13351.2	2145.24	12870
501.973	10207.9	791.955	4431.35
501.974	6295.39	1487.02	1666.77
501.981	2221.44	7721.3	2859.28
501.982	12915.9	29452.2	34433.7
501.983	104661	103440	219373
501.983	305508	203679	200943
501.984	157487	20476.8	26501.9
501.985	21391.5	5047.19	2375.41
501.997	5412.42	4566.54	8674.28
501.998	9066.36	2470.15	13606
501.999	10007.6	4005.75	10226.2
502	5366.83	2459.64	5522.28
502.001	2530.96	5090.65	3227.94
502.002	7520.77	6881.45	5648.26
502.003	21417.4	11862.2	21488.3
502.004	28065.9	10318.1	20308.3
502.005	18411.6	7576.87	13367.8
502.006	12345.6	2990.94	5705.16
502.035	8338.33	2435.26	3892.21
502.036	20361.1	2318.63	15546.2
502.037	60446.4	3224.83	31490.1
502.038	71522.8	2344.94	24736
502.039	21595.9	3630.87	6843.28
502.883	13267.5	30365.8	25651.6
502.884	51401.8	63501	146021
502.885	128549	69314.3	153569
502.886	54432.3	33215.8	24017.4
502.887	12647.2	8477.69	1560.63
502.975	5310.32	97713.7	177481
502.976	290165	348006	1.81654e+06
502.977	1.7749e+06	847064	1.87616e+06
502.978	943852	237265	169604
502.979	67503.1	28602.9	2831.35
502.98	20096.9	5343.57	162.398
502.981	1349.55	7237.04	68.2742
502.984	5894.91	5046.09	0
502.988	2646.09	428.031	8193.2
502.989	7774.67	4941.06	13295.9
502.99	11554.5	390.916	6781.69
502.991	6120.82	3054.4	6588.93
502.992	9913.67	8188.81	13139
502.992	16312.6	8689.85	10654.5
502.993	15235.6	11841.2	11671.6
502.994	7727.86	5796.17	8198.97
502.995	4196.51	602.696	6237.09
502.996	2054.95	785.167	5102.18
503.057	5099.46	1814.11	2563.43
503.058	6176.78	0	2305.99
503.077	7983.89	3608.68	6658.83
503.078	30130.2	3990.51	23266.2
503.079	84415.2	5035.39	40163.9
503.08	53728.2	3048.34	22215.4
503.081	16437.1	658.068	4789.03
503.114	5345.4	0	725.875
503.115	28468.4	0	1277.34
503.116	96203.1	0	1061.26
503.117	113423	0	1151
503.118	32350.7	0	577.211
503.118	7759.52	0	274.65
503.887	1877.96	2186.38	8664.26
503.888	2257.94	1285.64	10488.7
503.889	2506.34	2009.5	5959.79
503.979	11714.4	34215.8	28983.6
503.98	118135	110233	365225
503.981	328939	137093	432111
503.982	233661	67192.3	74876.9
503.983	40302.6	14568.4	2514.29
503.992	3238.71	898.199	5083.38
503.999	4849.39	2280.6	5018.02
504	5727.71	983.073	4777.75
504.001	5334.05	1688.09	3427.21
504.127	6635.78	1041.53	2675.17
504.128	11176.5	3619.41	3191.56
504.129	8268.2	2097.82	1166.9
504.88	2398.56	3071.39	6685.26
504.881	6262.39	4093.19	18082.2
504.882	5663.53	5325.18	18813.9
504.883	5739.95	2484.1	9060.36
504.973	3646.93	10736.2	3390.15
504.974	25839.6	26310.9	58902.6
504.975	104897	58126	269363
504.976	152211	46000.4	143675
504.976	59060.6	14305.6	12983.4
504.977	11155.4	5587.64	899.012
504.985	2633.7	1076.74	6431.87
505.094	24125.2	763.563	7863.22
505.095	62126.9	383.881	11144
505.096	64854.7	347.621	6440.55
505.097	27149.1	0	2651.02
505.098	5486.34	0	655.459
505.29	5763.54	1126.96	6373.99
505.291	16164.9	1270.79	15259.2
505.292	24814.9	579.174	15223.9
505.293	14144.5	0	6247.68
505.294	5611.13	0	1777.99
505.976	2887	4714.27	6656.45
505.977	9490.6	7833.16	25737.2
505.978	14973.1	5009.73	41661.5
505.979	14831.5	5269.29	24843.3
505.98	10243.9	1102.27	7867.33
507.002	2712.34	0	8296
507.003	2739.75	0	10689.2
507.03	6284.24	327.98	1405.99
507.031	6648.2	335.53	1830.72
507.101	5521.66	325.473	265.126
507.108	1637.1	5030.46	4042.92
507.109	34319.2	4532.98	25120.5
507.11	313540	9302.12	59848.8
507.111	617711	9662.5	42995.6
507.112	126038	4059.98	7206.26
507.113	7292.14	1981.07	796.135
507.306	12657.1	1426.56	14697
507.307	34182.3	2434.97	36045.8
507.308	38173.1	1141.53	26990.4
507.309	22216.8	0	6460.43
507.31	7128.65	363.443	1293.66
508.05	1890.18	3906.55	6354.59
508.051	4809.4	2989.47	9139.99
508.052	5226.13	2596.48	7791.4
508.112	7837.78	0	1473.91
508.113	24838.6	714.88	1892.26
508.114	51032.7	318.906	3260.53
508.115	55238.4	0	2163.62
508.115	26194.7	431.32	1327.13
508.116	5912.85	0	376.748
509.059	5522.96	624.492	4396.23
509.06	5841.36	0	4481.68
509.067	3370.68	6596.47	5410.61
509.068	6412.37	17398.7	8368.92
509.069	6364.16	9101.53	6953.63
509.109	6316.99	320.163	292.782
509.11	6016.43	327.423	207.925
509.124	4913.57	2387.07	5627.58
509.125	41570.9	2518.95	17163.8
509.126	202454	10057	26492.5
509.127	290299	5875.62	19763.2
509.128	72641.4	2377.23	5787.47
509.129	6732.59	1454.5	768.022
510.127	5780.26	0	557.184
510.128	11820.5	556.782	766.592
510.129	15858.4	402.627	744.615
510.13	17159.9	380.338	684.627
510.131	8862.77	0	290.709
511.104	11164.5	351.951	2672.32
511.105	16902.5	718.325	2881.39
511.106	21569.2	0	2261.39
511.107	12293.7	0	1107.45
511.108	5271.47	316.696	363.159
512.169	12289.8	7518.21	12361.9
512.17	15697.3	2411.78	7871.06
512.171	5212.03	321.258	2082.31
513.039	11047.4	665.483	1577.08
513.04	27292.7	743.813	2228.28
513.041	29916.3	0	1528.5
513.042	20880.7	382.458	1260.96
513.043	7512.7	349.584	300.731
513.099	6062.76	342.41	306.947
513.1	8328.07	669.956	249.35
513.101	7068.94	0	215.117
515.079	8839.65	1082.43	8042.72
515.08	10044.3	322.313	6448.44
515.081	5518.42	0	3302.46
515.114	5997.36	0	251.955
515.115	13356.6	0	331.409
515.116	25510.7	361.153	302.295
515.117	20013.2	0	258.898
515.118	10411.3	319.726	209.165
516.99	5526.56	4847.22	6478.38
516.991	6444.04	3141.01	4711.73
517.051	1396.14	1166.1	6033.24
517.052	1800.92	766.104	11492
517.053	2322.62	0	12582.1
517.054	1589.2	0	7857.47
517.075	4926.6	1668.31	12529.8
517.076	10234.2	0	22883.7
517.077	10440.4	645.103	12928.5
517.078	5499.53	1228.6	3740.79
517.092	1754	7845.76	2263.23
517.093	12678.6	19898	20495.3
517.094	85999.8	32864	106546
517.095	206787	25463.9	90471.6
517.096	105117	8504.52	18810.4
517.097	15076.1	1118.94	899.048
517.146	5052.02	0	138.377
517.147	7045.53	0	10.3065
517.148	5392.13	0	49.7577
517.23	10187.6	2334.14	10657.3
517.231	27373.5	3816.33	22439.8
517.232	33272	2002.76	24721.8
517.233	29112.9	0	11051
517.234	11473.1	1078.27	2230.66
517.996	2911.77	21427.8	2802.91
517.997	16825.3	64453.5	49626.6
517.998	223837	371548	271784
517.999	434282	183398	135562
518	106735	50199.8	18001.5
518.001	17216.6	351.136	1237.3
518.097	4908.65	894.713	6443.41
518.098	11296.4	1570.91	8303.87
518.099	10043.1	425.203	5772.7
518.97	2790.49	9911.8	3990.23
518.971	5760.71	12855.3	14338.7
518.972	9266.86	11644.9	26744.1
518.973	11464.2	15554.8	25087.8
518.974	6692.76	4222.77	9470.35
518.997	7441.13	5714.89	2975.15
518.998	10803.4	4138.23	6985.08
518.999	16630.8	6237.72	4545.67
519	10572.3	3694.42	3426.7
519.001	2467.77	6920.44	1827.81
519.003	3372.07	5619.39	2234.78
519.004	7340.29	19408.5	4420.75
519.005	16300.8	49753.9	21044.2
519.006	109616	97539.7	97899.3
519.007	243101	98627.7	97078.5
519.008	94751.3	42954.5	21082.4
519.009	10540.9	3470.75	1994.34
519.029	11177.2	1219.08	3931.99
519.03	12378.9	1455.92	4171.15
519.031	15097	2321.45	3718.28
519.032	8715.33	375.318	1711.88
519.109	11043	1375.21	4264.29
519.11	112536	2349.84	7901.22
519.111	301738	2961.01	9762.55
519.112	130332	1155.4	4393.93
519.113	18858.5	427.899	1483.52
519.14	5049.87	0	74.5118
519.305	4291.14	1141.35	5181.92
519.306	13179.7	2486.54	14271.4
519.307	25343.3	1386.63	21530.4
519.308	32957.4	1143.89	17546.6
519.309	17598.5	439.368	5585.1
519.98	1462.29	6938.06	3025.27
519.992	6142.39	23598.1	8802.3
519.993	37199.4	106970	59164.1
519.994	137278	85049	85277.3
519.995	85915.4	35963.6	19161
519.996	17078.7	15164.8	2962.55
520.007	4469.06	7627.74	4347.9
520.008	12545	10013.7	10916.7
520.009	23729.2	14059.6	13547.3
520.01	22943.6	9405.92	9027.07
520.011	9131.21	5326	3162.77
520.112	5978.16	0	244.534
520.113	17008.4	0	358.285
520.114	19608.2	0	146.085
520.115	12632.2	0	107.077
520.141	7240.41	0	2045.69
520.142	13724.5	925.273	2592.55
520.143	12778.8	860.705	1612.61
520.939	999.031	2344.06	5875.49
520.94	1570.75	1652.75	22548.5
520.941	4359.76	3847.95	47687.5
520.942	2959.72	2825.6	31163
520.943	2448.97	2173.91	7248.27
520.985	1860.82	5112.27	1620.58
520.986	2583.06	14004.3	4729.76
520.987	4733.54	29204	12279.5
520.988	6190.83	36377.8	21787.5
520.989	9260.55	22114	13641.1
520.99	5720.48	10061	7321.58
520.991	4928.75	6220.59	3372.58
520.992	5695.11	4461.22	3993.02
520.993	9491.28	4614.12	3663.54
520.994	6103.84	3566.66	3321.23
520.995	6905.15	5778.5	2475.26
521	5057.68	8243.53	5841.21
521.001	14317.4	19088.9	15002.3
521.002	45886	39098.3	27305.5
521.003	53224.7	21739.4	17287.2
521.004	19087.8	2395.25	4222.99
521.005	5549.68	1292.86	944.445
521.044	7268.5	315.63	249.766
521.045	11598.6	0	474.312
521.046	14169.7	0	588.636
521.047	8212.88	338.925	593.4
521.088	5329.23	2844.66	8023.88
521.089	26546.4	7697.62	22916.8
521.09	52657.8	4784.22	30482.6
521.091	48386.9	2638.89	16865.9
521.092	18623.8	1119.2	3731.96
521.093	6103.38	343.579	495.932
521.125	21392.2	367.224	4879.96
521.126	70263.2	1861.04	7021.88
521.127	101636	724.088	5327.18
521.128	49666	383.363	2830.84
521.129	9878.12	0	913.193
521.321	5255.27	5399.02	4261.61
521.322	21071.8	5450.88	24379.9
521.323	92007.1	9010.29	83629
521.324	109310	11311.4	60753.9
521.325	41170	4909.66	8801.63
521.326	6689.35	1005	671.187
521.947	2562.15	2630.95	7043.63
521.948	5119.19	3452.96	17013
521.949	5442.47	3078.29	21843.7
521.95	5102.96	676.997	14220.9
521.951	1560.81	2285.21	5170.18
521.989	1579.73	5248.03	2541.3
521.991	4658.57	5148.61	5786.06
521.992	4343.13	5324.15	4559.65
522.326	8134.89	1426.79	9573.91
522.327	10558.5	1537.91	10097.8
522.328	7605.58	0	6055.79
522.935	336.221	398.029	5039.62
522.936	739.827	0	8488.98
522.937	329.424	671.303	8920.66
522.957	1070.45	705.824	5395.72
522.958	1488.36	396.408	5513.87
523.103	4701.74	2412.74	5559.9
523.104	24141	4398.43	16604.1
523.105	73277.2	5019.51	29668.5
523.106	111808	6224.92	21121.5
523.107	48013.6	1043.18	5713.86
523.108	9578.28	375.973	1364.99
523.337	4619.87	1433.61	5395.93
523.338	13356.4	3805.37	21932.9
523.339	36523.7	1333.67	48112.1
523.34	36276.7	2138.24	30446.4
523.341	17983.3	1128.45	4490.07
525.102	8882.65	387.123	1469.65
525.103	10563.1	657.922	1574.43
525.104	9002.29	436.081	1299.92
525.105	6328.8	0	850.456
525.118	586.313	15535.6	1209.87
525.119	15178.9	51590.9	24882.7
525.12	414844	106192	249904
525.121	1.81477e+06	102574	253104
525.122	651931	44982.7	39721.8
525.123	35846.9	9192.91	1728.43
525.134	9390.92	401.282	617.401
526.023	6526.34	9767.1	8157.22
526.024	11154.3	33938.6	23772
526.025	22410.5	20867.5	18016.1
526.026	14313.2	8177.28	4719.91
526.06	7068.71	10415.7	9524.55
526.062	15329	19346.9	25244
526.063	23608.9	20075.4	30022.2
526.064	15617	11126.3	9673.41
526.065	5693.19	2245.79	2043.12
526.122	7218.05	4880.98	7293.24
526.123	55471.9	8101.96	21725.6
526.124	214518	5117.75	38275.9
526.125	220231	4547.06	20280
526.126	50994.5	2274.63	4896.67
526.127	5275.54	1326.82	632.659
527.029	4827.48	4999.57	7850.45
527.03	6689	14651.2	16861.3
527.031	14893.6	22167.8	35061.4
527.032	27447.9	50734.7	31266.3
527.033	26856.4	12879.8	10318.7
527.034	9833.31	1210.36	4641.72
527.036	5756.63	2421.29	6421.98
527.037	6558.51	1915.28	13483.2
527.038	6395.81	3248.02	21392.3
527.039	5761.29	1934.05	13124.6
527.04	3143.56	1246.08	6480.73
527.069	6916.15	2739.29	4083.67
527.07	14014.3	8901.82	6769.36
527.071	13167.8	2987.54	5791.01
527.072	7127.1	1647.51	3131.65
527.114	5347.24	0	906.761
527.115	8671.75	1144.24	1155.21
527.116	12606.7	707.362	2376.32
527.117	22484.7	359.257	2976.59
527.118	27072.1	956.319	2658.86
527.119	24332.2	633.049	2212.34
527.12	13460.1	0	660.298
527.134	5711.76	0	255.608
527.135	9470.59	0	621.731
527.136	11371.6	0	819.086
527.137	13251.7	1222.53	784.04
527.138	9197.43	0	320.969
528.02	3109.04	10965.6	3860.51
528.021	6226.05	4155.94	5081.24
528.022	5017.34	1905.13	3505.11
528.039	3344.94	3663.85	6027.53
528.041	3221.56	1838.56	5445.89
528.042	3419.06	7443.79	4246.3
528.045	1746.98	0	5587.02
528.046	1824.27	387.353	6737.85
528.047	1098.6	0	5610.72
528.971	3460.47	5977.88	7021.32
528.972	8596.23	7923.58	28087.3
528.973	14562.3	5298.98	44744.8
528.974	14242.6	3983.29	27581.7
528.975	6762.86	5063.08	5190.98
529.01	1270.12	6823.95	1081.21
529.011	5001.67	5149.15	4752.29
529.012	11405.4	10885.4	12610.2
529.013	31116.1	24728.3	23043.1
529.015	38231.8	18977.5	25107.2
529.016	22483	9637.13	11301.1
529.017	7264.25	1492.95	3577.94
529.026	2893.48	4853.41	5152.34
529.027	5179.23	12599.1	9568.59
529.028	8305.47	8592.42	8897.82
529.029	6490.45	4411.57	4961.91
529.05	5424.27	2427.67	9609.37
529.052	10735.4	3842.38	46143.8
529.053	26687.1	5729.96	82683.1
529.054	22338.4	3424.13	35752.1
529.055	9987.08	710.56	5027.77
529.094	6647.44	353.767	2711.06
529.095	10085.7	0	2397.83
529.096	10150.8	1301.24	2100.72
529.097	5875.88	386.349	1177.12
529.976	952.152	0	5157.03
530.055	1339.32	444.445	8240.87
530.056	2475.01	353.436	9346.6
530.057	1834.68	1555.28	7701.84
530.949	6212.32	1920.77	3889.68
531.048	1710.2	6466.84	3963.42
531.049	2862.39	8712.45	13927.6
531.05	6819.68	10873.7	25085.4
531.051	10259.3	8798.68	22721.8
531.052	10302.4	5765.94	8455.63
531.074	5142.49	0	933.378
531.108	6847.04	604.081	1139.08
531.11	30914.6	370.719	1702.69
531.111	82223.9	328.411	1604.67
531.112	96614.9	805.053	1512.32
531.113	32815.3	371.381	565.638
531.114	5458.78	328.062	262.305
531.141	5828.26	0	104.515
531.152	13601.7	7029.35	9169.24
531.153	34875.4	6713.15	24291.9
531.154	40801	7891.67	21004.2
531.155	23642.8	2488.47	9712.16
531.156	5665.91	2513.66	1748.47
532.122	4511.07	5597.9	3736.52
532.123	8950.17	9199.03	6567.74
532.124	11711.9	6826.92	4783.82
532.891	4960.98	5231.3	1777.98
532.892	11123.3	10310.7	3771.1
532.893	37171.9	8030.66	6409.17
532.894	66016.4	11452.7	7360.54
532.895	50222.6	7997.88	5003.38
532.896	15722	6388.47	2288.24
532.916	1491.26	1692.45	5399.73
532.917	3204.74	2635.9	10142.4
532.918	3072.18	2672.13	13680.4
532.919	2855.14	0	7125.19
533.069	7016.32	319.105	3555.61
533.089	10514.7	1063.56	5782.02
533.09	13758.8	657.244	6300.78
533.091	9263.93	1290.82	3761.89
533.116	5387.39	0	238.046
533.117	6509.65	0	173.198
533.118	8241.5	419.289	239.373
533.119	6156.39	0	282.667
533.125	7872.87	878.063	1264.98
533.126	23499	1202.53	1684.58
533.127	56902.9	404.935	1681.36
533.128	53100.6	1594.41	961.71
533.129	28474.4	0	274.347
533.13	6276.75	951.298	202.388
533.321	8119.6	1630.71	7675.79
533.322	26367.4	7023.94	28446.2
533.323	59069.2	2712.74	53381.9
533.324	65138	6720.86	26801.7
533.325	24404.3	561.481	4749.76
534.051	6024.87	329.598	449.44
534.326	5933.47	497.281	5894.45
535.058	6501.17	1284.25	385.588
535.059	8881.08	2104.9	381.508
535.06	7334.93	0	394.554
535.103	7627.43	4239.78	2287.77
535.104	25936.4	4067.08	4471.99
535.105	77790.7	3088.17	5532.62
535.107	82978.4	1233.16	4311.76
535.108	36218.8	774.957	1951.31
535.109	5311.57	1124.51	753.13
535.135	7029.41	0	45.8571
535.136	5609.67	0	78.4314
535.337	11963.7	100094	60755.8
535.338	385960	403812	1.46013e+06
535.339	2967039	624655	1.83499e+06
535.34	1.60973e+06	256502	226250
535.341	101427	22709.3	7811.7
535.342	22659.4	0	0
535.346	5772.09	0	0
535.351	6789.32	739.102	5347.29
535.352	17661.8	939.871	8555.99
535.353	10854.9	949.529	1761.94
536.023	4924.24	11850.7	7056.25
536.024	6273.88	3985.17	8399.8
536.339	351.186	8008.09	246.637
536.34	6229.11	34177.4	7825.04
536.341	108442	127182	288212
536.342	803740	136255	664817
536.343	613648	95944.7	136463
536.344	63228.1	14627.4	5091.44
536.345	6453.85	2446.59	105.553
536.934	2096.17	4248.97	13287.4
536.936	2745.36	4603.01	30145.6
536.937	2557.35	1762.53	20492.5
536.938	1432.38	2702.64	5440.14
537.038	7347.3	1198.46	1192.33
537.039	26516.1	1582.54	2098.51
537.04	66977.4	2472.93	3143.61
537.041	68935.3	3674.23	3497.02
537.042	37554.3	1935.19	2815.79
537.043	8227.75	1372.89	1772.37
537.111	5125.28	382.507	211.978
537.119	23487.9	4138.49	9940.07
537.121	222427	5155.02	22647.3
537.122	403458	3750.82	20670
537.123	138322	3343.37	9386.44
537.124	9284.81	780.499	1704.72
537.151	7478.3	420.002	102.813
537.152	8504.95	0	178.48
537.153	5207.05	388.892	137.392
537.281	4827.31	351.036	6333.72
537.282	5167.6	674.822	8268.8
537.283	3624.28	379.129	5837.88
537.334	10079.5	3701.34	12286.8
537.335	44221.4	7006.83	54224.8
537.336	88625.4	12972.2	75942.7
537.337	66250.7	5346.02	24859
537.338	18227	1629.3	3121.02
537.345	13350.5	2196.68	12180.7
537.346	34449.9	4002.64	29575.4
537.347	35461.5	2114.6	27419
537.348	18821.6	2041.19	12902.7
537.349	8773.16	1169.02	4450.17
537.354	1707.97	1424.04	5463.99
537.355	3350.22	476.955	8161.24
537.356	3130.05	1095.04	5740.4
537.942	7084.94	12291.8	8071.57
537.943	21826.6	49000.4	78323.2
537.944	62824.1	72402.4	168543
537.945	44868.6	38322	52905.2
537.946	13517.4	4618.87	3573.57
537.981	13002.3	3714.15	3798.56
537.982	16856.9	3439.03	4195.17
537.983	7507.53	1354.36	2003.02
538.122	5371.47	0	347.487
538.123	11364.2	362.154	334.823
538.124	31968.6	365.538	733.387
538.125	36705	332.998	791.02
538.126	24075.9	0	277.626
538.127	6566.98	0	246.198
538.338	6218.08	0	8585.44
538.339	12033.7	448.671	13916.3
538.34	9716.89	664.907	11905.7
538.341	6934.04	382.617	5156.74
538.933	674.994	357.546	5353.09
538.948	1358.42	8632.82	236.6
538.949	5516.39	22361.1	5553.56
538.95	39467	97558.1	141820
538.951	173684	176002	500921
538.952	188269	88606.2	141548
538.953	58253.8	34761.2	12373.9
538.955	7933.54	1828.83	220.917
538.987	7679.18	3134.87	4718.64
538.989	15603.9	1867.15	6589.49
538.99	36364.3	5721.87	6216.45
538.991	19947	2111.57	3219.04
538.992	6390.7	791.113	1102.11
539.036	3104.85	712.571	8035.09
539.037	4611.12	0	8705.77
539.038	3475.5	1089.92	6444.92
539.054	12357.9	539.233	1056.68
539.055	24842.6	2367.84	1816.92
539.057	29776.8	1424.73	2030.02
539.058	18837.6	1089.82	1863.26
539.059	6991.42	1544.31	1212.11
539.078	5007.91	373.701	1985.28
539.136	9343.82	0	1487.87
539.137	18213.5	1753.94	1832.24
539.138	14255.6	1387.9	1509.81
539.139	6542.51	0	820.539
539.333	8203.62	0	1768.09
539.334	13094.5	0	2174.05
539.335	6852.11	0	1266.3
539.937	1873.69	6284.66	7114.83
539.939	4189.49	8898.21	16825.8
539.94	7735.9	15612.2	29550.6
539.941	6595.48	10346.6	27701.4
539.942	6599.22	3710	14640.3
539.943	3819.17	2346.7	5416.16
539.952	2507.29	7779.18	3639.37
539.953	5112.48	10758.3	16372.5
539.954	11439	13529.5	54272.4
539.955	19086	13131.3	62151.1
539.956	14834.3	7676.14	19992.5
539.957	6438.48	1270.2	2941.24
540.838	1288.42	13074.4	4082.72
540.839	2679.75	13057.1	13333.9
540.84	4197.52	14325.4	21447.5
540.841	3721.41	10187.3	12724.8
540.842	1616.09	8433.54	3356.83
540.932	2412.19	7375	3131.2
540.933	3926.13	10062.6	7228.78
540.934	5534.58	9110.97	12756.8
540.935	4945.72	5373.19	13681.4
540.936	4342.05	3902.27	8878.61
540.937	3710.72	3977.12	5760.74
540.939	1350.34	5992.14	1235.13
540.944	4250.01	9583.97	3696.12
540.945	8158.81	27568.1	19753
540.946	23809.3	32085.4	95134.3
540.947	53122.8	31473.4	126862
540.948	41290.4	13382.3	41654.9
540.949	13172.3	10760.8	5640.1
541.093	9587.82	1129.6	2354.92
541.094	25653.6	363.703	5514.01
541.095	49999.3	2017.71	9026.36
541.096	40068.9	858.722	7046.27
541.097	22405	861.328	3939.87
541.098	6360.57	759.715	1242.47
541.114	13559.3	3056.74	7153.46
541.115	42896	3350.1	18780.1
541.116	116406	3350.95	23314.8
541.117	97069.6	4139.45	10571
541.118	23489.1	835.698	2534.96
541.119	5523.42	732.686	372.222
541.261	2243.66	2161.59	9125.48
541.262	3787.39	1610.43	12679.5
541.263	1946.82	362.399	6864.5
541.948	1557.03	2227.09	6275.81
541.949	1681.47	1799.24	9529.81
541.95	2102.23	1077.34	11090.8
541.951	2275.32	2140.66	6579.37
542.943	818.483	2201.09	6267.13
542.944	2126.8	1237.79	9264.08
542.945	1764.39	490.926	6550.13
542.966	2033.06	6230.23	1441.46
542.967	6260.22	16505.1	6578.9
542.969	18069	23735.8	20012.9
542.97	23482.5	23256.6	29979.5
542.971	24249.3	16011.4	19167
542.972	9519.2	4103.89	5095.2
543.031	867.632	0	7038.09
543.032	1999.04	0	8908.09
543.109	5218.83	0	622.317
543.11	13883.5	313.317	814.445
543.111	24143.7	0	1697.74
543.112	31370.7	361.136	941.704
543.113	18197.6	902.681	638.463
543.114	7864.6	320.818	569.946
543.129	875.928	8217.63	4510.92
543.13	30853.6	19607.8	26231.9
543.131	323797	33139.3	88843.9
543.132	480662	25827.6	64880.2
543.133	106480	8087.67	10253.4
544.033	4189.62	15577	6249.95
544.034	14393.8	81237.6	23509.7
544.035	21753.8	47827.3	21599.8
544.036	21176.5	18197.1	6687.68
544.038	6563.19	1553.83	1443.41
544.092	8154.03	329.589	345.028
544.093	11416.4	830.417	211.693
544.095	5390.21	0	164.275
544.133	8135.18	0	2360.16
544.134	22889.1	986.585	4380.81
544.135	45945.5	376.199	5055.78
544.136	37558.6	364.033	3504.23
544.137	15525.5	0	1625.81
544.138	6687.14	812.141	480.45
545.008	2870.99	9507.74	8450.17
545.009	4578.35	12040.1	9129.04
545.01	3129.78	8211.78	6530.82
545.038	1389.71	5036.5	1047.66
545.046	2970.64	1467.17	5283.62
545.047	4838.93	2094.95	16960.5
545.048	7307.38	3437.09	25712.9
545.049	7578.18	423.159	25822.3
545.05	6564.02	734.241	16813.1
545.051	4019.42	392.992	5167.34
545.067	5110.07	2687.33	513.429
545.068	7219.63	32810.4	40889.1
545.069	55024.9	42329.1	430761
545.07	449169	115456	950669
545.072	420782	105665	352546
545.073	65609.1	17659.5	20468
545.074	10696.9	2470.71	1619.67
545.084	3140.77	985.757	5830.04
545.085	5266.95	1630.84	7443.01
545.086	5432.39	0	4482.84
545.088	6817.78	349.855	4874.4
545.089	10631	423.244	4349.68
545.091	8596.33	0	3181
545.124	16330.1	361.044	867.41
545.125	32376.1	487.235	977.878
545.126	50707.3	344.168	950.15
545.128	43686.7	312.889	901.755
545.129	18980.4	0	574.466
545.154	5624.52	340.682	77.7306
545.156	12285	0	125.197
545.157	12020.3	746.574	104.367
545.158	9155.49	340.72	91.1548
545.159	6033.28	313.732	78.4133
546.028	2674.01	7000.36	1936.01
546.03	2521.45	9299.81	2966.03
546.031	3739.16	5687.74	2776.6
546.066	8483.59	4824.7	1494.83
546.067	5780.34	1462.77	2027.44
546.068	6339.1	1699.53	1714.75
546.07	4090.66	5686.5	4760.12
546.071	6800.72	5039.67	18004.6
546.072	14823.3	4506.73	48199.6
546.073	48023.2	12582.9	165577
546.075	76553.5	16207	163101
546.076	44551.6	8364.95	30097
546.077	10236.9	3829.13	3894.75
546.078	6213.34	3552.35	331.137
547.02	2511.28	4298.31	11858.7
547.021	8881.23	161315	72533.3
547.023	43994.6	367529	238046
547.024	302018	443291	386763
547.025	496703	320542	199468
547.026	184094	42394.9	26353
547.027	22150.4	17708.5	888.799
547.028	5374.93	0	43.3652
547.074	3892.92	982.779	8691.78
547.076	7228.77	1291.15	17043
547.077	6975.75	947.756	15330.5
547.078	4222.14	0	6018.7
547.104	9931.22	0	631.119
547.105	24073.2	371.13	1076.65
547.106	28758.9	389.496	811.363
547.107	21053.3	0	474.054
547.108	8720.84	490.868	254.41
547.133	5579.86	0	87.9349
547.134	7221.34	0	61.9122
547.135	10803.2	0	129.212
547.137	7568	0	147.34
547.337	5820.94	2751.03	5889.57
547.338	19310.8	5575.15	18034.6
547.339	35537.6	3561.86	26093
547.34	29144	2827.6	15478.9
547.341	13366.9	2150.57	4438.51
548.025	6651.55	25503.7	5323.62
548.026	16956.4	54069.8	29108.7
548.027	59685.6	137231	111029
548.028	99357.5	104253	86934.9
548.029	50621.1	36632.5	17992.7
548.03	13757.4	2962.83	2027.2
549.018	3371.1	7764.56	2680.71
549.019	5527.57	20365	9396.21
549.021	16936.4	39190.5	35122.7
549.022	32252.7	68589.3	60364.1
549.023	35108.4	30604.2	24797.1
549.024	18865.5	8307.99	4566.7
549.083	11448.3	3259.65	5413.77
549.084	22985.5	5327.25	10505.8
549.085	41119.4	2981.2	12138.1
549.086	19139.9	1612.58	6128.69
549.11	5716.3	0	461.108
549.113	5170.47	0	614.534
549.119	22998.7	3547.67	9448.95
549.121	156672	4796.31	12380.6
549.122	309989	4239.09	9985.31
549.123	113719	2412.66	4498.84
549.124	15429.5	0	1594.63
549.15	5746.43	766.725	131.704
549.151	9689.78	355.592	251.709
549.152	8608.38	0	206.019
549.223	3116.72	1791.39	9411.97
549.224	3574.83	381.15	14975.7
549.225	2530.06	0	8907.37
549.352	5045.17	2941.21	3264.24
549.353	14340.6	8023.31	17699.1
549.354	60467.9	8946.8	65371.3
549.355	82414.7	9608.16	59595.8
549.356	40060.2	7142.78	12660.7
549.357	9917.46	2778.5	1247.87
550.024	1142.36	6926.17	3817.44
550.123	12194	449.254	858.994
550.124	19595.3	380.114	949.486
550.125	31308.2	415.52	1008.68
550.126	23995.9	0	784.312
550.127	10251.2	0	404.795
550.357	6210.33	389.238	9347.54
550.358	7990.2	435.065	10043.8
550.359	6982.71	414.685	7485.81
551.1	7039.7	2835.06	3093.75
551.101	15320.9	1504.1	4177.04
551.102	8670.83	387.227	2146.45
551.125	6317.54	310.858	207.904
551.126	10095.4	0	587.466
551.127	9699.2	0	438.931
551.128	6475.91	0	449.857
551.129	5045.03	1149.42	446.683
551.135	14493.7	2363.55	4984.4
551.136	63168.4	944.112	7597.16
551.137	143078	2529.23	7603.31
551.139	104802	847.974	3617.57
551.14	32211.5	766.127	1404.92
551.296	10031.3	1166.93	9493.58
551.297	18028.6	2910.14	27537.2
551.298	22640.6	2956.62	25464.4
551.299	15301.5	1500.27	10688.9
552.139	5140.17	0	274.972
552.14	7992.86	351.448	451.521
552.141	7992.49	0	264.531
553.034	6475.79	1195.35	786.338
553.035	9787.25	1885.07	1072.15
553.036	10416.7	1406.81	949.783
553.037	6816.24	0	552.573
553.095	5693.78	538.185	1134.77
553.096	5132.83	0	1485.53
553.107	1405.8	5528.04	836.294
553.114	8583.67	3222.83	5774.78
553.115	32863.1	4315.6	15881.6
553.116	105313	5654.57	23650.7
553.117	105849	6489.16	15043.4
553.118	34941	1986.58	4480.61
553.119	6009.53	522.528	910.676
553.445	6868.55	785.124	7201.6
553.446	5974.32	1133.57	6976.51
554.309	7691.17	6006.07	6636.35
554.31	22768.9	13277.6	12233.8
554.311	33006.8	14753.1	8216.31
554.312	13912.5	2541.51	2416.41
555.03	3034.51	3272.13	10571.6
555.031	9618.1	3094.39	38377.4
555.032	18451.5	6023.82	53499
555.033	13555	5709.12	20839.9
555.034	9085.2	2238.45	5492.86
555.036	5203.38	2385.91	991.839
555.048	7816.66	11061.8	4449.83
555.049	46732.7	21324.9	14401.3
555.051	211128	26513.5	18595.3
555.052	204577	13675.4	15759
555.053	49898.5	8375.22	5341.23
555.054	6435.42	3450.37	1843.06
555.073	9526.16	1037.33	3143.55
555.074	16316.5	2961.47	8157.47
555.075	17085	3719.77	10279.2
555.076	8069.63	1275.15	5150.86
555.109	8355.44	329.869	742.878
555.11	11614	333.618	1335.71
555.111	15623.1	337.104	1511.47
555.112	11008.8	0	1085.18
555.113	7422.65	0	605.091
555.13	5187.2	1419.68	3393.83
555.131	15822.7	2345.55	6429.36
555.132	27850.2	362.366	7139.87
555.133	18508.4	2455.68	3832.25
556.037	1788.42	1341.91	5028.26
556.038	1970.06	1712.55	9246.43
556.039	2243.07	2075.8	13774.4
556.041	2225.57	0	12406.2
556.042	1950.95	1763.78	8606.58
556.051	5206.5	829.718	240.201
556.052	8953.68	1388.44	221.055
556.053	14636.9	1023.09	380.173
556.055	13213.2	1288.81	302.693
556.056	8528.38	392.278	124.939
556.057	6296.29	1006.12	168.792
556.306	5013.97	4451.95	2071.4
556.307	7106.82	885.748	1655.5
556.924	1466.72	5771.04	797.961
556.925	4350.27	27714.6	6130.41
556.926	13452.6	67792.1	37348.9
556.927	46721.7	73519.5	97784.1
556.929	45418.8	64435.4	50740.4
556.93	17849.8	21168.2	7938.43
556.931	5926.25	3071.99	536.014
557.045	7065.23	9672.75	2054.21
557.046	20170.4	18868.6	32004.4
557.047	54243.3	33983.2	171483
557.048	92685.2	39076.7	150179
557.049	48756.9	19243.3	17691.5
557.05	13887.7	2833.15	1190.33
557.124	5748.36	311.094	399.084
557.125	13125.6	0	247.364
557.127	17527	0	256.122
557.128	18163.4	370.842	442.512
557.129	8882.45	0	148.457
557.157	6624.45	0	38.5832
557.921	689.724	5953.61	725.641
557.922	1360.79	11768.4	2988.54
557.923	4896	25213.1	6047.14
557.924	3878.71	10997	2507.81
557.932	4240.76	7781.6	3708.38
557.934	11805.5	35907.4	18154.7
557.935	23176.2	74717.1	60744.9
557.936	46129.9	69875	87897.6
557.937	40164.3	30572.2	32716
557.938	12304.8	10707.7	4795.51
558.049	3032.13	1933.1	9220.4
558.05	4140.7	3483.22	22010.7
558.051	8183.95	4407.78	30201.5
558.052	7009.7	3011.49	16831.1
558.93	1238.76	5623.55	651.786
558.941	7601.39	75029.6	4394.62
558.942	87246.8	465590	265613
558.943	967104	1.0682e+06	954361
558.944	1.07075e+06	536885	272220
558.946	133123	52840.8	10925.2
558.947	9543.11	0	102.165
559.023	7192.35	447.887	2118.38
559.025	8533.5	1798.97	2831.3
559.026	7695.72	2098.82	2403.11
559.104	21427.5	5695.35	13096.8
559.105	115221	14741.2	39363.9
559.106	221674	13351.7	40865.6
559.107	83921.6	5763.42	11246
559.108	10340.2	1658.95	1503.07
559.227	7834.47	343.35	8599.5
559.229	14977	1877.01	23281.3
559.23	17235.6	4893.77	31323.2
559.231	11398.8	1350.15	14999.3
559.232	5120.53	959.307	4035.17
559.902	698.386	2655.55	6218.45
559.903	1060.75	9844.94	19811.9
559.904	3272.01	13465.5	38900.3
559.906	2867.25	4530.94	22549.5
559.907	1831.2	6002.95	7014.68
559.918	2219.45	11623.4	3710.22
559.919	4198.89	19307.9	4514.42
559.92	2014.63	5735.26	2410.89
559.944	3362.01	13091.7	931.055
559.945	15786.8	48597.9	21146.4
559.946	87709	159146	125942
559.947	223020	169412	139117
559.948	127462	55347.5	34778.8
559.949	22106.6	12768.8	2412.13
560.107	6273.09	368.121	1384.08
560.108	10208.7	0	2139.63
560.109	15226.5	629.744	1900.78
560.11	8257.52	0	1181.06
560.938	2966.99	11686.3	802.757
560.939	17332.8	50048.5	12704.2
560.94	89225.8	124628	90191.7
560.942	192729	159534	140195
560.943	103185	57045.9	35875.4
560.944	17018.2	8155.56	2154.74
560.955	6925.21	3119.77	4965.65
560.966	11893.2	482.794	3077.54
560.968	25448.3	5387.71	4546.92
560.969	18983	6051.01	3147.74
560.97	6914.82	1880.26	1228.38
561.041	3772.52	351.384	5487.28
561.042	3702.53	456.873	6075.11
561.12	26372.5	755.451	1310.15
561.121	93690	1702.6	1851.65
561.122	116686	990.961	1489.48
561.123	43177	341.975	880.981
561.124	8234.81	367.365	313.985
561.149	10426.7	0	230.738
561.151	21389.9	0	205.443
561.152	19162	0	130.829
561.153	16890.7	367.531	183.765
561.154	6492.25	0	145.437
561.353	10161	2568.76	9616.36
561.354	28505.9	5454.59	24256.8
561.355	33765.4	3826.28	27318.8
561.356	21461.1	4137.63	11273
561.357	7775.02	475.646	2053.23
561.899	54.8971	2559.77	5781.31
561.9	328.084	0	7034.8
561.901	413.802	2968.59	5251.44
561.942	2027	7562.62	2904.35
561.943	6465.86	11605.5	7604.23
561.944	13955.3	11821.9	13630.7
561.945	15057.2	6259	11367.1
561.947	7861.29	5465.58	5540.41
562.072	1075.23	857.116	5128.27
562.073	1397.55	838.656	13503.4
562.074	2055.14	628.356	16413.4
562.075	2562.68	0	5799.22
562.124	6377.25	0	69.4149
562.125	5945.78	674.022	140.7
563.099	9079.05	1817.92	6840.7
563.1	18170.5	2412.81	9394.27
[truncated: 9,368 more rows]
