# Supplementary material for: Keeping the shape of plant tissue for visualizing metabolite features in segmentation and correlation analysis of imaging mass spectrometry in Asparagus officinalis
Source: Metabolomics. 2019 Feb 14;15(2):24. doi: 10.1007/s11306-019-1486-5 (PMC6394462; doi:10.1007/s11306-019-1486-5)
Supplement: Supplementary file 3 — Supplementary material 3 (XLSX 14 KB) [file 11306_2019_1486_MOESM3_ESM.xlsx]

## Sheet: Sheet1
Supplementary Data 2. Correlation analysis with rutin.
Ions were selected with Peason correlation coeficient, ≥ 0.4.
m/z	Correlation
633.143	1
633.141	0.854583
633.144	0.829278
651.153	0.713895
593.177	0.699094
635.158	0.687138
593.179	0.684506
591.132	0.681857
635.159	0.647094
675.153	0.638125
651.151	0.634974
575.168	0.632378
663.154	0.624758
663.152	0.622109
591.133	0.621714
615.072	0.61832
617.147	0.617926
611.188	0.614788
611.189	0.608147
677.168	0.605426
621.143	0.603938
651.155	0.601746
561.121	0.594828
617.149	0.593449
621.141	0.591624
579.132	0.584435
677.17	0.583178
615.073	0.581951
593.176	0.580832
591.131	0.579256
765.185	0.576247
561.122	0.573592
519.111	0.572147
593.148	0.572032
693.164	0.572016
693.166	0.572016
575.166	0.571214
575.138	0.560906
593.147	0.559184
677.166	0.555487
575.169	0.549117
669.164	0.548837
635.156	0.547659
652.156	0.546446
585.142	0.540746
723.174	0.529938
591.162	0.528858
825.208	0.527716
519.11	0.525438
675.151	0.525293
843.218	0.521998
675.155	0.521509
617.146	0.519629
681.163	0.514783
579.131	0.512413
575.139	0.507429
669.162	0.505604
855.218	0.503284
579.133	0.502719
519.112	0.501457
586.145	0.498785
652.158	0.498453
573.121	0.497179
594.182	0.494712
681.164	0.494711
615.071	0.494494
591.164	0.493684
603.133	0.493527
609.142	0.493485
603.131	0.491177
621.144	0.490104
652.155	0.489315
549.122	0.487756
735.175	0.486028
585.143	0.485922
586.146	0.485189
939.237	0.482639
723.176	0.482597
561.152	0.47916
615.132	0.478731
575.136	0.476838
783.194	0.475688
627.152	0.474374
597.061	0.473505
591.161	0.472049
693.162	0.470133
567.132	0.46749
663.156	0.467445
611.187	0.467123
627.154	0.466649
537.122	0.465475
563.137	0.46456
531.112	0.462972
531.111	0.461586
597.062	0.461075
605.148	0.460345
561.123	0.459414
567.131	0.457903
663.151	0.457746
825.205	0.456798
747.196	0.456725
669.083	0.456398
649.137	0.455618
593.15	0.455356
653.169	0.452722
765.187	0.450818
611.191	0.450554
503.116	0.450391
594.18	0.449634
615.133	0.449615
549.121	0.44923
573.123	0.448307
501.1	0.448194
670.167	0.445917
501.101	0.445741
809.212	0.44516
605.149	0.445057
503.117	0.444581
537.121	0.443496
629.089	0.442647
579.162	0.442509
609.173	0.441947
561.153	0.441271
957.248	0.441027
783.197	0.440596
647.157	0.439613
753.184	0.438515
609.141	0.437215
657.082	0.43711
671.179	0.436993
563.138	0.436505
459.089	0.436153
767.2	0.436068
669.084	0.434842
561.151	0.434677
459.088	0.433051
681.161	0.433033
579.161	0.432771
633.139	0.432653
599.158	0.432596
563.166	0.429952
671.181	0.428284
545.157	0.426978
649.135	0.426887
609.144	0.426661
563.167	0.426045
459.09	0.425455
659.159	0.422932
593.18	0.422746
657.083	0.419942
594.183	0.419704
609.172	0.41963
592.136	0.419493
634.146	0.417513
795.197	0.417157
617.15	0.416228
711.174	0.414421
607.127	0.414346
957.252	0.410918
879.214	0.410196
635.161	0.409531
670.166	0.408875
653.167	0.408748
459.091	0.408644
585.141	0.408007
653.17	0.40746
563.136	0.406996
748.198	0.406287
737.189	0.406223
545.126	0.405164
477.1	0.404973
659.157	0.403182
599.159	0.402013
647.159	0.401978
592.134	0.401966
555.051	0.400955
861.146	0.400278
