# Supplementary material for: Keeping the shape of plant tissue for visualizing metabolite features in segmentation and correlation analysis of imaging mass spectrometry in Asparagus officinalis
Source: Metabolomics. 2019 Feb 14;15(2):24. doi: 10.1007/s11306-019-1486-5 (PMC6394462; doi:10.1007/s11306-019-1486-5)
Supplement: Supplementary file 5 — Supplementary material 5 (XLSX 13 KB) [file 11306_2019_1486_MOESM5_ESM.xlsx]

## Sheet: Sheet 1
Table S1. The chemicals used in this study.
type	name	supplier	URL		name	how to prepare	supplier	URL
alkaloid	eserine	SIGMA	https://www.sigmaaldrich.com/japan.html/		2, 5-dihydroxybenzoic acid (DHB)	DHB 30mg/ml 50%MeOH (0.2% TFA)	Wako	https://labchem.wako-chem.co.jp/
	kopsinine	Dr. Hiromitsu Takayama (Chiba University)
	voacamine	Dr. Hiromitsu Takayama (Chiba University)			α-dyano-4-hydroxycinnamic acid (CHCA)	CHCA 10mg/ml 50%MeOH (0.2% TFA)	SIGMA	https://www.sigmaaldrich.com/japan.html/
anthocyanidin	cyanidin chloride	EXTRASYNTHESE S.A	https://www.extrasynthese.com/
	delphinidin	polyphenols	http://polyphenols.com/		3-hydroxypicolinic acid (HPA)	HPA 10mg/ml 50%MeOH (0.2% TFA)	Wako	https://labchem.wako-chem.co.jp/
	malvidin chloride	EXTRASYNTHESE S.A	https://www.extrasynthese.com/
anthocyanin	cyanidin-3,5-di-O-glucoside chloride	EXTRASYNTHESE S.A	https://www.extrasynthese.com/		1, 5-diaminonaphthalene (DAN)	DAN 10mg/ml 50%MeOH (0.2% TFA)	TCI	https://www.tcichemicals.com/ja/jp/
	malvidin 3,5-O-diglucoside chloride	EXTRASYNTHESE S.A	https://www.extrasynthese.com/
	peonidin-3,5-O-di-β-glucopyranoside	polyphenols	http://polyphenols.com/
flavonoid aglycone	apigenin	LKT	https://www.lktlabs.com/
	kaempferol	EXTRASYNTHESE S.A	https://www.extrasynthese.com/
	quercetin	EXTRASYNTHESE S.A	https://www.extrasynthese.com/
flavonoid glycoside	homoorientin	EXTRASYNTHESE S.A	https://www.extrasynthese.com/
	kaempferol-3-O-glucoside	AnalytiCon	https://ac-discovery.com/
	rutin	Nacalai tesque	https://www.nacalai.co.jp/
glucosinolate	butenyl glucosinolate	Dr. Jonathan Gershenzon (Max Planck Institute)
	4-methylthiobutyl glucosinolate	Dr. Jonathan Gershenzon (Max Planck Institute)
	sinigrin	EXTRASYNTHESE S.A	https://www.extrasynthese.com/
lignan	lariciresinol	ChromaDex	https://chromadex.com/
	pinoresinol	SIGMA	https://www.sigmaaldrich.com/japan.html/
	secoisolariciresinol diglucoside	SIGMA	https://www.sigmaaldrich.com/japan.html/
phenolamide/hydroxycinnamic acid amide	N-p-coumaroyltyramine	AnalytiCon Discovery	https://ac-discovery.com/
	kukoamin A	ALB Technology Limited	https://www.albtechnology.com/
	tricoumaroyl spermidine	AnalytiCon Discovery	https://ac-discovery.com/
phenylpropanoid/coumarin	chlorogenic acid hemihydrate	Wako	https://labchem.wako-chem.co.jp/
	imperatorin	SIGMA	https://www.sigmaaldrich.com/japan.html/
	sinapic acid	SIGMA	https://www.sigmaaldrich.com/japan.html/
saponin/glycoalkaloid aglycone	sarsasapogenin	Wako	https://labchem.wako-chem.co.jp/
	soyasapogenol A	TOKIWA	https://www.tokiwaph.co.jp/
	tomatidine	Biomol International	http://www.enzolifesciences.com/
saponin/glycoalkaloid	ginsenoside Ro	TOKIWA	https://www.tokiwaph.co.jp/
	soyasaponin Bb	TOKIWA	https://www.tokiwaph.co.jp/
	tomatine	TCI	https://www.tcichemicals.com/ja/jp/
sulfur-containing metabolite	g-glutamylcysteine	SIGMA	https://www.sigmaaldrich.com/japan.html/
	glutathione	SIGMA	https://www.sigmaaldrich.com/japan.html/
	1-Isothiocyanato-9-(methylsulfinyl)-nonane	LKT	https://www.lktlabs.com/
