# Supplementary material for: Keeping the shape of plant tissue for visualizing metabolite features in segmentation and correlation analysis of imaging mass spectrometry in Asparagus officinalis
Source: Metabolomics. 2019 Feb 14;15(2):24. doi: 10.1007/s11306-019-1486-5 (PMC6394462; doi:10.1007/s11306-019-1486-5)
Supplement: Supplementary file 6 — Supplementary material 6 (XLSX 16 KB) [file 11306_2019_1486_MOESM6_ESM.xlsx]

## Sheet: Sheet1
Table S2. Screening matrix reagents in 36 authentic standard compounds.
type	name	elemental composition	addact type	exact mass	CHCA	DAN	DHB	HPA
alkaloid	eserine	C15H21N3O2	[M+H]+	276.171	136405328	1607711	149645216	1088615680
			[M+Na]+	298.153	47258100	N.D.	118961944	17796392
	kopsinine	C21H26N2O2	[M+H]+	339.207	770577728	N.D.	2068423552	258434528
			[M+Na]+	361.189	16237971	N.D.	6439484	N.D.
	voacamine	C43H52N4O5	[M+H]+	705.401	812569152	74338664	13818178560	883477696
			[M+Na]+	727.383	2666729	4210307	N.D.	18494008
anthocyanidin	cyanidin	C15H11O6	M+	287.055	5076960	225081	5724147	N.D.
			[M+Na]+	310.045	N.D.	N.D.	N.D.	N.D.
	delphinidin	C15H11O7	M+	303.05	4170797	N.D.	3964935	N.D.
			[M+Na]+	326.04	N.D.	N.D.	N.D.	N.D.
	malvidin	C17H15O7	M+	331.081	12078268	N.D.	13283929	678130
			[M+Na]+	354.071	N.D.	N.D.	N.D.	N.D.
anthocyanin	cyanidin 3,5-di-O-glucoside	C27H31O16	M+	611.161	961390848	4299696	280230848	156498672
			[M+Na]+	634.15	2775254	N.D.	1534159	1163663
	malvidin 3,5-O-diglucoside	C29H35O17	M+	655.187	2465736192	23045744	1409921792	427446080
			[M+Na]+	678.177	9136823	N.D.	14286558	N.D.
	peonidin 3,5-O-di-glucopyranoside	C28H33O16	M+	625.176	2072953856	2072953856	3780907008	538558272
			[M+Na]+	648.166	N.D.	N.D.	12939441	N.D.
flavonoid aglycone	apigenin	C15H10O5	[M+H]+	271.06	1074805760	321086	301832736	4287807
			[M+Na]+	293.042	3397362	N.D.	1901770	343583
	kaempferol	C15H10O6	[M+H]+	287.055	141721042	N.D.	260205504	1405978
			[M+Na]+	309.037	7380077	N.D.	3885169	964256
	quercetin	C15H10O7	[M+H]+	303.05	2305223936	1686282	134387472	2998233
			[M+Na]+	325.032	3835008	N.D.	3529225	403293
flavonoid glycoside	homoorientin	C21H20O11	[M+H]+	449.108	1194314624	3416284	373801760	345052784
			[M+Na]+	471.09	84690552	2360479	70178192	52303812
	kaempferol 3-O-glucoside	C21H20O11	[M+H]+	449.108	31432128	N.D.	15675853	53717380
			[M+Na]+	471.09	163379008	1432533	89120963	44653100
	rutin	C27H30O16	[M+H]+	611.161	3147826	2674287	32441858	76561432
			[M+Na]+	633.143	44940344	14349924	647418560	210443040
glucosinolate	butenyl glucosinolate	C11H19NO9S3	[M+H]+	406.029	N.D.	N.D.	N.D.	N.D.
			[M+Na]+	428.011	N.D.	N.D.	N.D.	N.D.
	4-methylthiobutyl glucosinolate	C12H23NO9S3	[M+H]+	422.061	N.D.	N.D.	N.D.	N.D.
			[M+Na]+	444.043	N.D.	N.D.	N.D.	N.D.
	sinigrin	C10H17NO9S2	[M+H]+	360.042	N.D.	N.D.	N.D.	N.D.
			[M+Na]+	382.024	N.D.	N.D.	N.D.	N.D.
lignan	lariciresinol	C20H24O6	[M+H]+	361.165	N.D.	N.D.	N.D.	N.D.
			[M+Na]+	383.147	25694020	N.D.	20003786	1230329
	pinoresinol	C20H22O6	[M+H]+	359.149	796621	N.D.	3792315	N.D.
			[M+Na]+	381.131	3515880	N.D.	6563771	N.D.
	secoisolariciresinol diglucoside	C32H46O16	[M+H]+	687.286	N.D.	N.D.	N.D.	N.D.
			[M+Na]+	709.268	75385216	11100537	569668352	160149264
phenolamide/hydroxycinnamic acid amide	N-p-coumaroyltyramine	C17H17NO3	[M+H]+	284.128	641199040	N.D.	517728736	11928970
			[M+Na]+	306.11	30242370	N.D.	30476442	12012410
	kukoamin A	C28H42N4O6	[M+H]+	531.318	31116860	897762	359701632	77745800
			[M+Na]+	553.3	1982807	N.D.	38187776	10244127
	tricoumaroyl spermidine	C34H37N3O6	[M+H]+	584.276	1159517952	35603872	2675729920	199885536
			[M+Na]+	606.257	967134272	8736592	2020688896	238925216
phenylpropanoid/coumarin	chlorogenic acid	C16H18O9	[M+H]+	355.102	N.D.	N.D.	1329969	N.D.
			[M+Na]+	377.084	899913	N.D.	N.D.	11970891
	imperatorin	C16H14O4	[M+H]+	271.096	32276220	N.D.	15582114	995742
			[M+Na]+	293.078	3702998	N.D.	6222775	3286835
	sinapic acid	C11H12O5	[M+H]+	225.076	1274246	229052	N.D.	N.D.
			[M+Na]+	247.058	N.D.	2262632	N.D.	N.D.
saponin/glycoalkaloid aglycone	sarsasapogenin	C27H44O3	[M+H]+	417.336	8878526	N.D.	1260158720	72987104
			[M+Na]+	439.318	N.D.	N.D.	71322639	N.D.
	soyasapogenol A	C30H50O4	[M+H]+	475.378	N.D.	N.D.	N.D.	N.D.
			[M+Na]+	497.36	2444640	N.D.	5662483	993850
	tomatidine	C27H45NO2	[M+H]+	416.352	5860408320	26515640	8357336064	N.D.
			[M+Na]+	438.334	4754581	328641	5291073	8781854
saponin/glycoalkaloid	ginsenoside Ro	C48H76O19	[M+H]+	957.505	N.D.	N.D.	N.D.	N.D.
			[M+Na]+	979.487	35235836	32955544	108433744	15134172
	soyasaponin Bb	C48H78O18	[M+H]+	943.526	N.D.	748722	2061791	20334800
			[M+Na]+	965.508	69813640	31525134	1108409088	94371112
	tomatine	C50H83NO21	[M+H]+	1034.55	2898601984	518284512	4123157504	769659328
			[M+Na]+	1056.53	348044256	127744016	200535744	356441824
sulfur-containing metabolite	g-glutamylcysteine	C8H14N2O5S	[M+H]+	251.07	N.D.	N.D.	616810	N.D.
			[M+Na]+	273.052	1853379	N.D.	N.D.	N.D.
	glutathione	C10H17N3O6S	[M+H]+	308.091	2050024	N.D.	10443094	3779265
			[M+Na]+	330.073	9416805	N.D.	21486818	2050071
	1-isothiocyanato-9-(methylsulfinyl)-nonane	C11H21NOS2	[M+H]+	248.114	146773584	N.D.	19585258	2819642
			[M+Na]+	270.096	1221677	N.D.	8956963	5155792
N.D., not detected.
